# Supplementary material for: Clinical efficacy and pharmacokinetics of meloxicam in Mediterranean buffalo calves (Bubalus bubalis)
Source: PLoS One. 2017 Oct 27;12(10):e0187252. doi: 10.1371/journal.pone.0187252 (PMC5659777; doi:10.1371/journal.pone.0187252)
Supplement: S1 File — Raw data. (XLSX) [file pone.0187252.s001.xlsx]

## Sheet: Raw Data
	Respiratory rate mean values at each sampling time												Heart rate mean values at each sampling time												Pain score mean values at each sampling time												Temperature values at each sampling time												Serum cortisol values at each sampling time
	Treated group						Control group						Treated group						Control group						Treated group						Control group						Treated group						Control group						Treated group
T	Subject 1	Subject 2	Subject 3	Subject 4	Subject 5	Subject 6	Subject 7	Subject 8	Subject 9	Subject 10		T	Subject 1	Subject 2	Subject 3	Subject 4	Subject 5	Subject 6	Subject 7	Subject 8	Subject 9	Subject 10		T	Subject 1	Subject 2	Subject 3	Subject 4	Subject 5	Subject 6	Subject 7	Subject 8	Subject 9	Subject 10		T	Subject 1	Subject 2	Subject 3	Subject 4	Subject 5	Subject 6	Subject 7	Subject 8	Subject 9	Subject 10		T	Subject 1
0'	32	28.1667	21.1667	30.5	22	20.1667	21.6667	43.6667	24.5	34		0'	74.9334	54.5	56.1667	68	43.1667	97.6667	88.8333	58.8333	60.3333	57.8333		0'	0.666667	1.33333	0.666667	0.333333	0	0.666667	0.333333	0.333333	0.333333	0.333333		0'	38.7	38.3	38.64	38.5	38.5	38.6	38.7	38.2	38.6	38.7		0'	30.0455
15'	20.2515	18.3333	36.3333	26.0145	18.7211	25.3717	28.0135	16.1667	23.5203	32.4722		15'	103.167	60.0532	55.5	44.5	60.3333	52.5	60.6667	47.1667	87	43.3333		15'	10	10	8.66667	7	6.66667	7	8.66667	10	10	7.33333		15'	38.4	38.7	39.1	38.4	37.9	38.4	39.15	38.7	38.9	38.8		15'	64.0088
30'	15.9544	24.8359	20.2923	13.7035	22.7327	16.6667	24.06	20.0486	29.8333	16.1667		30'	53.8333	54.5893	51.8333	56.8333	59.8333	54.9795	67.5	45.5	62.3333	40.6667		30'	9	10	7.66667	5.33333	7	7.66667	10	8	10	9.33333		30'	38.4	38.9	39.3	38.7	37.8	38.3	39	38.9	39.1	38.6		30'	56.5595
45'	21.27	22.3333	20.727	14.5	17.2079	16.2566	24.9043	21.7545	29.5	17.1667		45'	55.0583	56.6586	54.3333	56.8553	57.1448	58.8486	64.3333	45.3333	73.8333	44.3333		45'	10	10	6	4.66667	7	8.66667	8.66667	8.66667	8.33333	8.33333		45'	38.7	38.9	39.3	38.7	38.3	38.5	38.6	39	39.4	39.2		45'	54.2695
1 h	20.3333	16.8333	16.6667	20.3333	19.1667	17.8333	18.6667	17	36.8333	23.5		1 h	56.6236	56.9077	52.1667	49.5	58.5799	72.3333	63.8333	44.1667	85	44.1667		1 h	6	7	8	6	6	8	7	8.66667	8.66667	7.66667		1 h	38.8	38.9	39.3	39.1	38.8	38.7	38.8	39.1	39.5	39.4		1h	42.0748
1,5 h	18.3333	19.5	18.6667	18.3333	18.5	18.8333	16.1667	17	39.8333	26.8333		1,5 h	56.8911	56.2278	51.8333	52.473	57.8454	62.6169	62.3333	51.1667	76.6667	42		1,5 h	6	8	7	4.66667	5	6.33333	6.66667	6	7.33333	8		1,5 h	38.7	39.7	39.4	38.9	38.9	38.7	38.9	39.6	39.5	39.2		1,5h	41.6609
2 h	20.1667	17.1667	16.6667	21.1667	19	18	17	18.5	41.1667	27.1667		2 h	60.3333	55.2007	48.7764	60.1281	55.6667	49.7035	73	53.8102	59.6228	41.4694		2 h	7	7	5.66667	6	6.33333	4	6.66667	6.66667	7.33333	6.66667		2 h	38.9	39.6	39.5	38.8	39.4	38.8	39	39.8	39.5	39.2		2h	41.247
4 h	17.3333	19.3333	17.3333	23.5	14.8333	24.3333	23.6667	27.9967	29.69	26.4683		4 h	60.3419	56.0608	80.5	63	60.5	47.5	48	73.618	59.3847	63		4 h	3	2	2	3	2	2	5	6.66667	5	9.33333		4 h	38.8	39.5	39.8	39.8	38.7	39.8	38.8	38.7	39.38	39.4		4h	12.7466
6 h	18.0835	24.4091	18.4442	21.8367	14.6667	17.7555	23.3333	26.1667	28.5	25.3333		6 h	55.9653	54	60.3829	67	56.257	64.8363	40	64.6616	75.3333	61.3665		6 h	2.33333	2.66667	1.33333	1.66667	1	1	6	4.33333	5.33333	8.33333		6 h	38.7	39.2	38.9	39.8	38.5	39.6	38.5	38.7	39.3	38.2		6h	8.35977
8 h	12.455	26.8333	20.5	14.8133	15.5	20.8333	24.2465	27.77	21.8735	24.0736		8 h	48.3333	51.6667	55.9672	72.8333	53.3333	69.8333	36.6667	56.8333	82.87	62.8333		8 h	2	2.33333	2.66667	2.33333	2.33333	2.33333	4.33333	6.33333	3.66667	5.66667		8 h	37.6	38.6	38.8	39.8	38.46	39.5	37.8	39	39.2	38.6		8h	7.00786
12 h	16.4731	20.1255	19.8092	16.4606	19.8333	19.7153	19.3458	24.5	20.1667	27.8333		12 h	79.1011	63.6818	48.1667	51.8333	51.6667	89.8333	46.5263	78.6667	64.2235	62.5		12 h	4	1	2	0	0	2	3.33333	3.33333	2	5.33333		12 h	36.6	39.1	38.8	39	37.2	39	39.1	38.4	39	38.4		12h	16.6919
24 h	15.4225	16.1667	23.3333	16.8333	20.1541	20.3015	27	19.5	20.5335	24		24 h	60.2275	47.1667	59.914	47	47.6758	51.5446	56.4593	47.5	53	69		24 h	1	1	0.333333	0.333333	0.333333	0	3.66667	1	2.66667	0		24 h	38.4	37.6	38.9	37.8	37.6	38	37.9	38.7	38.4	38.7		24h	7.00786
36 h	19.5	16.3333	16.3333	19.6667	16.5	19.8333	20.3321	16.1667	19.6412	19.8156		36 h	68.1667	55.5	47.6667	74.3333	58.5	87.5	66.6717	51.8333	73.1667	72.27		36 h	1	0	0	0	0	0	0.666667	0.666667	0.333333	0.333333		36 h	38.8	38.7	36.6	37.8	37.2	38.6	38.9	38.9	38.6	38.6		36h	8.16664
48 h	20.2764	20.1756	19.9855	15	23.6771	12.8333	16.1667	19.8333	20	20.1667		48 h	60.5	51	63.8333	60.8333	64	40.1667	40.3333	51	77.3333	43.1667		48 h	0	0	0	0	0	0	1	0	0.333333	0		48 h	38	38.6	38.9	38.2	37.6	38.8	37.9	37.7	38.3	38.3		48h	5.3
72 h	19.1667	16.1667	18.8333	16.1667	16.1667	16.5	16.1667	15.6667	19.9037	16.1667		72 h	73.3333	43.5	72.1667	66.8341	56.6667	67.1667	46.8333	52.0976	66.3333	62.8333		72 h	1	0	0	0	0	0	1	0	0.333333	0		72 h	38.6	38.6	38.8	37.6	39.3	38.8	38.1	38.9	38.3	38.7		72h	5.49041
[truncated: 12 more columns]
